# Supplementary material for: Telomere-to-telomere genome assembly of melon (Cucumis melo L. var. inodorus) provides a high-quality reference for meta-QTL analysis of important traits
Source: Hortic Res. 2023 Sep 28;10(10):uhad189. doi: 10.1093/hr/uhad189 (PMC10615816; doi:10.1093/hr/uhad189)
Supplement: Web_Material_uhad189 [file web_material_uhad189.zip]

Archive with 7 entries (7 files):
- Figure S1.pdf
- Figure S2.pdf
- Figure S3.pdf
- Figure S4.pdf
- Figure S5.pdf
- Figure S6.pdf
- Supplementary tables.xlsx
