# Supplementary material for: Telomere-to-telomere genome assembly of melon (Cucumis melo L. var. inodorus) provides a high-quality reference for meta-QTL analysis of important traits
Source: Hortic Res. 2023 Sep 28;10(10):uhad189. doi: 10.1093/hr/uhad189 (PMC10615816; doi:10.1093/hr/uhad189)
Supplement: Web_Material_uhad189 [file web_material_uhad189.zip › Supplementary tables.xlsx]

## Sheet: Table S1
Table S1 Lengths and sequences of the assembled organelle genomes and 45S ribosome DNA unit
Type	Length (bp)	Sequence
45S ribosomalDNA unit	10287	CGGACAAGCCCATCGTTATGGCCAAACCCCTCCGCCAAGCACGAAGCAATCGCCAAGACAAGCACACTTGGAGTGCACGCCCACACCGAGGTGCAAGCATTGTCCAAGCACGCCCATCCCGCTCTCACTCCTTGCCCGACGGTCGGATGTGGCACTCCGGCCGAACCCTTCGTCCACCAAGCACAAAGCAATCGCAAGTTATCTCGTCTCCTCACGAACAAGCCCGCTTGGAGTGCACGCCCACACCGAGGTGCAAGCATTGTCCGCGCAAAGCCCATCCGAGCATCAACTCGACACCCACTCTCACTCGCCGCCGGCGGCCGGAGGTGGCACTCCGCCGGCGCCGACCCCCCAAGCATATGTGCCCATGATGGGCGCAATGTGCTTGAAGGGTCGGCG…
Chloroplast assembly	155815	ATTTCTCGTATGAGTTATATATTATATAACTATATAATTAATATTATGGGCGAACGACGGGAATTGAACCCGCGCATGGTGGATTCACAATCCACTGCCTTGATCCACTTGGCTACATCCGCCCCCTACCCTATATATATATATAAGTAGAAATTATAAACAAAAGTTATGTAAATTTTATTAATAAAAAAGGAGCAATACCAATCCTCTTGAGAAAACAAGAAATTGGTTATTGCTCCTTTACTTTCAAGAACTCGTATACACTAAGACAGAAGTCTTATCCATTGATAGATGGAACTTCAACAGCAGCTAGGTCTAGAGGGAAGTTGTGAGCATTACGTTCATGCATAACTTCCATACCAAGATTAGCACGGTTAATAATATCAGCCCAGGTATTAA…
Mitochondria assembly*	1770579	CTAATGGATTTCTCAATCTTCAAAGAGCCTTTCTTCTTTTCCGCAATATGAAAAGCTCCGATCATTCATAGATTATGCTGAAGGAGGAGTCTGATTCCAAAAATTAGGCCTTATCTTCATCCTTTCTTCTGAACTTATATAAATGCGCTTCCCTTGTTCATTGACTTAAGTCGATCTTCTTCGAACCCTATGGCGTATCCGGAGGAGATTCCGTGCCTCCAGTATTTATTAGGTTCCTTTGACTTGTTCATTGATTTTCTTTTCTTCTTAGAAGGAGCATTCCTTGCCGTAGGTTACAGGCGAGAGGCCTTACGATCAACCTATTCTTGCTCTTGTGAAGACTGCTCTTCGCCCCCTTGTTCATTGATCTGTATGAGGCTTTCTTCTCTCATGAGGGAA…
*The Mitochondria assembly was preliminary assembled, which mainly represented the size of main loop.

## Sheet: Table S2
Table S2 Summary on the Illumina and HiFi sequencing data
Read type	Raw base (bp)	Clean base (bp)	Clean reads number	Q20	GC Content
IIIumina reads	26928381000	26537238000	178458790	0.9671	0.3803
Read type	Read base (bp)	Reads number	Read length (max)	Read length (mean)	Read length (N50)
HiFi reads	37049284567	1932417	60506	19172	19712

## Sheet: Table S3
Table S3 Summary on the contigs assembled by Hifiasm
Categories of contigs	Number of contigs	Assembly length	N50	N75	GC	BUSCO
Total contigs	859	426.5 Mb	19.2 Mb	11.7 Mb	0.3603	0.983
Contigs > 20 Mb	8	207.7 Mb	23.5 Mb	23.4 Mb	0.3462	0.481
Contigs > 10 Mb	17	336.8 Mb	22.1 Mb	17.7 Mb	0.3449	0.85
Contigs > 1 Mb	27	379.8 Mb	21.8 Mb	12.7 Mb	0.3474	0.981
Contigs > 100 kb	69	390.5 Mb	21.8 Mb	12.4 Mb	0.3525	0.981
Contigs > 50 kb	302	405.2 Mb	21.8 Mb	12.0 Mb	0.3567	0.982
Conntigs < 50 kb	557	21.3 Mb	40.0 kb	34.8 kb	0.4285	0.008

## Sheet: Table S4
Table S4 Summary on the contigs assembled by HiCanu
Categories of contigs	Number of contigs	Assembly length	N50	N75	GC	BUSCO
Total contigs	1217	448.2Mb	15.4 Mb	7.7 Mb	0.3687	0.986
Contigs > 20 Mb	7	193.7 Mb	28.4 Mb	23.6 Mb	0.3517	0.419
Contigs > 10 Mb	16	316.7 Mb	23.4 Mb	15.0 Mb	0.3497	0.743
Contigs > 1 Mb	32	387.0 Mb	23.0 Mb	12.0 Mb	0.3513	0.986
Contigs > 100 kb	118	405.3 Mb	16.7 Mb	11.8 Mb	0.3595	0.986
Contigs > 50 kb	352	420.5 Mb	16.7 Mb	10.4 Mb	0.3626	0.986
Conntigs < 50 kb	865	27.7 Mb	33.5 kb	28.0 kb	0.462	0.002

## Sheet: Table S5
Table S5 Summary and quality control on the Hi-C sequencing data
Raw base (bp)	Clean base (bp)	Clean reads number	Mapped reads number	Depth (×)	Valid reads number	Valid reads rate (%)	Enzyme
52472435000	52185404000	349816236	95208820	135	41266752	43.34	DpnII

## Sheet: Table S6
Table S6 The contigs anchored onto each chromosomal pseudo-molecule
Chr	Hifiasm (24 contigs)		Length (Mb)	Hicanu (29 contigs)		Length (Mb)
chr01	hifiasm11	ptg000008l + ptg0000351* + ptg000001l	37413768	hicanu01	tig00001276 + tig00001370 + tig00001185	37704462
chr02	hifiasm06	ptg000023l* + ptg000010l + ptg000028l	25250702	hicanu08	tig00001236 + tig00001239 + tig00000102	25785998
chr03	hifiasm04	ptg000012l + ptg000018l	31721891	hicanu11	tig00001181	32630960
chr04	hifiasm09	ptg000021l + ptg000006l* + ptg000024l	34999443	hicanu03	tig00001275 + tig00001197 + tig00001190	34625540
chr05	hifiasm12	ptg000013l + ptg000026l	30219230	hicanu02	tig00000099 + tig00001229 + tig00001232	29673277
chr06	hifiasm02	ptg000011l + ptg000019l	36252447	hicanu10	tig00000079 + tig00001228	36779554
chr07	hifiasm07	ptg000002l	28641844	hicanu07	tig00000090 + tig00001256 + tig00000144	29649445
chr08	hifiasm01	ptg000004l	35812625	hicanu05	tig00001180	35835858
chr09	hifiasm05	ptg000025l + ptg000023l*	24268147	hicanu06	tig00000088 + tig00000075	24824006
chr10	hifiasm10	ptg000003l + ptg0000351* + ptg0000271 + ptg000040l	29331501	hicanu04	tig00000179 + tig00001294 + tig00001295 + tig00000019	30885194
chr11	hifiasm03	ptg000007l + ptg000016l	33583317	hicanu12	tig00000040 + tig00000086	35212573
chr12	hifiasm08	ptg000006l* + ptg000005l	27258012	hicanu09	tig00000074 + tig00000083	27457723
All			374752927			381064590
* the contigs were incorrectly assembled.

## Sheet: Table S7
Table S7 Summary on the unanchored contigs
Statistics	Hifiasm (837 contigs)	Hicanu (1188 contigs)
Cumulative size (Mbp)	59.31	67.15
GC %	45.59	48.48
N50 (kbp)	63.9	60.3
N75 (kbp)	43.5	36.6
BUSCO (complete single)	52	7
BUSCO (complete duplicated)	0	1
BUSCO (fragmented)	10	5
BUSCO (missing)	1552	1601
BUSCO (genes searched)	1614	1614
BUSCO (complete) %	3.2	0.5
Contigs related to chloroplast	389	518
Contigs related to mitochondria	317	397
Contigs related to ribosomalDNA	98	299
others	335	348

## Sheet: Table S8
Table S8 Summary on the whole-genome re-sequencing data in the F2 population
F2 population	Raw Reads	Clean Reads	Raw Base(G)	Clean Base(G)	Effective Rate(%)	Error Rate(%)	Q20(%)	Q30(%)	GC Content(%)	Mapping ratio (%)	Depth
F001	21719473	21532674	6.52	6.46	99.14	0.03	96.31	89.56	37.12	98.9916	16.2495
F002	20959777	20855004	6.29	6.26	99.5	0.04	96.58	89.87	36.45	99.1387	15.4764
F003	28009866	27847130	8.4	8.35	99.42	0.03	95.95	89.38	37.61	99.0617	19.8826
F004	22646389	22512301	6.79	6.75	99.41	0.03	96.36	89.66	37.24	99.0847	16.785
F005	23512040	23366557	7.05	7.01	99.38	0.03	97.19	91.78	36.67	99.2665	17.1919
F006	25560442	25499312	7.67	7.65	99.76	0.03	96.74	90.72	39.81	96.2418	17.6872
F007	30223964	30062506	9.07	9.02	99.47	0.03	97.12	91.27	37.56	99.4045	22.488
F008	21924931	21788004	6.58	6.54	99.38	0.03	96.82	90.96	36.66	99.4276	16.2115
F009	22328065	22165714	6.7	6.65	99.27	0.03	96.36	89.66	36.67	99.4099	16.5453
F010	27975381	27814675	8.39	8.34	99.43	0.03	97.19	91.73	37.78	99.029	20.2352
F011	20571957	20452962	6.17	6.14	99.42	0.03	96.66	90.88	37.67	98.8175	14.5233
F012	17897784	17757748	5.37	5.33	99.22	0.03	96.91	91.09	36.91	98.573	13.0622
F013	19469314	19377929	5.84	5.81	99.53	0.03	96.36	89.7	36.8	98.8879	14.2473
F014	26080150	25945977	7.82	7.78	99.49	0.03	96.75	90.62	37.39	99.2701	18.7904
F015	18400529	18290714	5.52	5.49	99.4	0.03	97.22	91.5	36.84	99.1993	13.7384
F016	18770030	18669450	5.63	5.6	99.46	0.03	97.25	91.58	36.43	99.1327	13.944
F017	17222957	17149622	5.17	5.14	99.57	0.03	96.12	89.67	37.13	99.0593	12.8884
F019	15102715	15017179	4.53	4.51	99.43	0.03	96.25	89.34	36.86	99.1745	14.4691
F020	29126600	29023633	8.74	8.71	99.65	0.03	95.78	89.17	37.75	99.0512	20.4784
F021	19856254	19721257	5.96	5.92	99.32	0.03	95.99	89.05	36.81	99.2957	14.7632
F022	9804843	9736198	2.94	2.92	99.3	0.03	96.44	89.73	37.45	98.9147	16.7662
F023	31878026	31705876	9.56	9.51	99.46	0.03	96.1	89.8	37.69	99.3618	22.0707
F024	31915078	31717895	9.57	9.52	99.38	0.03	95.53	88.52	37.04	99.3829	23.3326
F025	37986706	37815648	11.4	11.34	99.55	0.03	96.81	90.48	37.31	99.5079	26.8198
F026	33518796	33347482	10.06	10	99.49	0.03	97.19	91.41	37.02	99.3469	24.6949
F027	27793696	27676427	8.34	8.3	99.58	0.03	96.16	89.25	36.58	99.4603	19.6846
F028	22668513	22539704	6.8	6.76	99.43	0.03	96.5	90.17	36.74	99.3571	16.8305
F029	24341073	24181577	7.3	7.25	99.34	0.03	96.42	89.91	37.28	99.4556	17.2464
F030	16384868	16320803	4.92	4.9	99.61	0.03	97.03	91.28	36.83	98.4869	11.4673
F031	24405415	24152450	7.32	7.25	98.96	0.03	96.14	89.06	38.12	99.2516	17.0711
F032	24161723	24039299	7.25	7.21	99.49	0.04	95.89	88.8	38.08	99.1944	17.1786
F033	26628954	26492808	7.99	7.95	99.49	0.03	96.6	90.4	37.7	99.1379	18.8139
F034	25373952	25258040	7.61	7.58	99.54	0.03	95.71	88.16	37.74	99.3785	17.8905
F035	25209313	25077083	7.56	7.52	99.48	0.04	94.81	87	38.37	99.0193	17.3414
F036	29390113	29310980	8.82	8.79	99.73	0.03	96.18	90.16	37.9	99.3336	20.2326
F037	23958431	23812399	7.19	7.14	99.39	0.03	96.72	90.54	37.73	99.3563	16.9895
F038	28524415	28356440	8.56	8.51	99.41	0.03	95.59	88.48	38.07	98.9954	19.5978
F039	30573263	30370757	9.17	9.11	99.34	0.03	96.64	89.86	37.42	99.4343	21.5739
F040	24202621	24040251	7.26	7.21	99.33	0.03	96.25	89.7	38.15	99.071	16.9377
F041	27829762	27637412	8.35	8.29	99.31	0.04	94.41	86	38.07	99.0267	19.1064
F042	19233355	19141176	5.77	5.74	99.52	0.04	94.83	87.17	38.69	98.3032	13.1691
F043	36762109	36504444	11.03	10.95	99.3	0.03	95.25	87.81	38.44	98.8696	25.0487
F044	30482854	30229993	9.14	9.07	99.17	0.03	95.62	88.52	38.64	98.9898	20.8143
F045	25599557	25354036	7.68	7.61	99.04	0.03	95.37	88.03	38.34	98.8806	17.5726
F048	16590482	16512112	4.98	4.95	99.53	0.03	96.25	89.73	37.93	98.853	11.7207
F049	30061735	29865318	9.02	8.96	99.35	0.03	95.45	88.28	38.03	99.0086	20.5893
F050	21844964	21626860	6.55	6.49	99	0.03	95.36	87.93	38.58	99.0995	15.0148
F051	21477904	21327923	6.44	6.4	99.3	0.04	95.46	87.63	37.7	99.0484	15.0472
F052	21269531	21159236	6.38	6.35	99.48	0.03	96.44	89.65	37.45	99.0073	15.031
F054	30555870	30394615	9.17	9.12	99.47	0.03	95.78	89.07	38.26	99.0917	20.9437
F055	28768398	28595609	8.63	8.58	99.4	0.04	95.22	87.74	38.44	98.8179	19.5655
F056	23103567	22953315	6.93	6.89	99.35	0.03	95.72	88.34	38	99.3525	16.3076
F057	25458946	25323717	7.64	7.6	99.47	0.03	95.78	88.14	38.01	98.9437	17.671
F058	22980238	22884874	6.89	6.87	99.59	0.03	96.1	89.95	39.51	98.066	15.6976
F059	26338637	26208846	7.9	7.86	99.51	0.03	96.15	89.91	38.63	98.8583	17.8807
F060	29368457	29193531	8.81	8.76	99.4	0.03	96.1	89.64	38.27	99.2962	20.1427
F061	28871999	28537599	8.66	8.56	98.84	0.03	95.75	88.87	38.75	99.3891	19.6176
F062	27995633	27837953	8.4	8.35	99.44	0.03	95.86	89.33	38.42	99.0335	19.2107
F063	20777366	20607940	6.23	6.18	99.18	0.03	95.61	88.02	37.83	99.0762	14.5961
F064	19831550	19705593	5.95	5.91	99.36	0.04	93.3	83.86	38.87	99.1324	14.0995
F066	19579034	19501825	5.87	5.85	99.61	0.03	95.59	88.64	38.12	98.9529	13.4616
F067	26666137	26476126	8	7.94	99.29	0.03	95.59	88.58	38.48	98.7145	18.1212
F068	25717794	25479169	7.72	7.64	99.07	0.04	95.28	87.34	37.86	99.2957	17.841
F069	25805258	25657523	7.74	7.7	99.43	0.03	96.21	89.63	38.23	99.2841	18.0079
F071	21860774	21771176	6.56	6.53	99.59	0.03	96.62	90.7	37.96	98.7304	14.3668
F072	23298700	23187090	6.99	6.96	99.52	0.03	96.07	89.33	38.2	99.1117	15.3092
F073	22194078	22068047	6.66	6.62	99.43	0.03	97	91.3	37.93	99.0431	16.2221
F074	17838261	17771270	5.35	5.33	99.62	0.04	95.86	87.91	36.64	98.9856	15.2084
F075	17938791	17890656	5.38	5.37	99.73	0.03	96.66	90.92	37.75	98.9097	12.7412
F076	22558741	22443995	6.77	6.73	99.49	0.03	96.91	91.22	38.04	99.1635	12.6577
F077	20997738	20874978	6.3	6.26	99.42	0.03	96.23	89.39	38.08	99.1194	15.8473
F078	21581921	21445273	6.47	6.43	99.37	0.03	96.16	89.27	38.05	99.0057	14.7239
F079	19807464	19695253	5.94	5.91	99.43	0.04	95.44	87.81	39.31	99.2083	15.1788
F080	24649405	24422131	7.39	7.33	99.08	0.03	96.43	89.86	37.63	98.3747	13.8209
F081	21915718	21821374	6.57	6.55	99.57	0.03	96.25	89.62	38.09	99.2521	17.2339
F082	24060501	23947994	7.22	7.18	99.53	0.04	96.64	90.1	37.96	98.7946	15.4723
F083	20919572	20791371	6.28	6.24	99.39	0.03	95.77	88.25	38.95	99.0057	16.9159
F084	28957546	28799598	8.69	8.64	99.45	0.03	96.12	88.92	38.7	98.3531	14.5356
F085	18413402	18319962	5.52	5.5	99.49	0.03	96.3	89.72	37.88	92.5978	4.63954
F086	24223249	24031573	7.27	7.21	99.21	0.03	96.19	89.29	37.55	99.0347	12.9395
F087	20755088	20622824	6.23	6.19	99.36	0.03	96.4	89.62	37.24	99.3882	17.0406
F088	27854993	27663350	8.36	8.3	99.31	0.03	95.84	89.15	38.52	99.3992	14.6454
F089	22095805	21968286	6.63	6.59	99.42	0.03	96.41	89.88	37.44	99.1059	18.9437
F090	22482624	22316267	6.74	6.69	99.26	0.03	96.31	89.56	37.13	99.1105	15.6046
F091	31640495	31486426	9.49	9.45	99.51	0.03	95.7	89.04	37.4	99.1923	15.7179
F092	35640010	35454409	10.69	10.64	99.48	0.03	96.81	90.39	37.04	99.0419	22.9077
F093	30244156	30098992	9.07	9.03	99.52	0.03	96.25	89.55	37.27	99.1886	26.1362
F094	31540674	31381495	9.46	9.41	99.5	0.03	95.83	89.23	38.2	99.4208	22.2175
F095	18555159	18418512	5.57	5.53	99.26	0.03	95.75	88.38	37.04	99.0203	21.4621
F096	29161071	28989140	8.75	8.7	99.41	0.03	96.83	90.97	36.64	99.1065	13.7917
F097	23995895	23802943	7.2	7.14	99.2	0.03	95.91	88.57	36.92	99.3492	21.3834
F098	23822206	23552765	7.15	7.07	98.87	0.03	96.38	89.47	37.26	99.1343	17.5513
F099	26035209	25830092	7.81	7.75	99.21	0.03	95.79	88.2	36.91	99.0932	17.3078
F100	24743133	24624642	7.42	7.39	99.52	0.03	96.8	90.69	37.05	99.353	19.4717
F100	24743133	24624642	7.42	7.39	99.52	0.03	96.8	90.69	37.05	99.207	17.9124
F101	31582970	31396758	9.47	9.42	99.41	0.03	95.96	88.54	36.81	99.4454	22.8435
F102	27196876	27032690	8.16	8.11	99.4	0.04	95.2	87.05	36.95	99.39	19.6802
F103	23920377	23662363	7.18	7.1	98.92	0.03	95.72	87.95	36.47	99.2135	17.4509
F104	23909009	23747416	7.17	7.12	99.32	0.03	96.75	90.42	37.27	99.217	17.5259
F106	25279833	25113376	7.58	7.53	99.34	0.03	96.2	89.25	36.58	99.341	18.707
F107	27124458	26940465	8.14	8.08	99.32	0.04	95.09	87.44	37.34	99.1654	19.3881
F108	20971343	20758676	6.29	6.23	98.99	0.03	96.4	89.69	36.56	99.0307	15.3064
F109	22993935	22825781	6.9	6.85	99.27	0.04	94.97	86.53	36.73	99.2939	17.0416
F110	27769710	27561172	8.33	8.27	99.25	0.04	95.12	86.92	37.22	99.3699	20.2494
F112	26025672	25901821	7.81	7.77	99.52	0.03	95.98	88.92	37.22	99.3375	18.9555
F113	21799799	21721788	6.54	6.52	99.64	0.03	96.66	90.45	36.97	99.1388	15.4459
F114	23341979	23213397	7	6.96	99.45	0.03	96.19	89.38	37.29	98.9437	16.2276
F115	26012335	25930911	7.8	7.78	99.69	0.03	96.3	90.35	37.61	99.1901	18.5342
F116	26306654	26154793	7.89	7.85	99.42	0.03	96.2	89.38	37.18	99.3843	18.9854
F117	21358794	21236866	6.41	6.37	99.43	0.03	96.27	89.47	37.05	99.2132	15.2142
F118	30317083	30066345	9.1	9.02	99.17	0.03	95.78	88.1	37.66	99.2685	21.4933
F119	24477052	24286513	7.34	7.29	99.22	0.04	96.44	89.41	36.78	99.2557	18.1525
F120	28235050	28096998	8.47	8.43	99.51	0.03	96.34	89.76	37.2	99.101	20.3313
F121	32821280	32646882	9.85	9.79	99.47	0.03	95.93	88.76	37.7	99.2515	22.8996
F122	23235720	23055693	6.97	6.92	99.23	0.03	95.77	88.27	37.16	99.1827	16.7168
F123	44017556	43813578	13.21	13.14	99.54	0.03	96.32	89.31	37.53	99.4346	31.159
F124	23618595	23501626	7.09	7.05	99.5	0.03	96.53	90.28	37.31	99.2609	17.2739
F125	23639421	23504783	7.09	7.05	99.43	0.03	96.62	90.34	35.67	99.1589	17.6482
F126	24317130	24144131	7.3	7.24	99.29	0.03	96.68	90.33	37.12	99.1932	17.5281
F127	27232176	27135065	8.17	8.14	99.64	0.03	96.84	91.03	36.38	99.4369	19.8644
F128	21278493	21139902	6.38	6.34	99.35	0.03	96.47	90.06	37.12	99.1446	15.4228
F129	27715120	27559924	8.31	8.27	99.44	0.03	95.53	88.4	37.63	99.2174	19.6037
F132	27181072	27033049	8.15	8.11	99.46	0.04	94.03	84.88	37.08	99.0422	19.933
F133	25175116	25061411	7.55	7.52	99.55	0.03	96.15	89.28	37.08	99.3577	18.1776
F134	33970995	33797028	10.19	10.14	99.49	0.03	97.06	91.33	37.73	99.3495	24.3658
F135	30229164	30052044	9.07	9.02	99.41	0.04	95.31	88.07	37.59	99.3288	21.8501
F136	30044379	29865070	9.01	8.96	99.4	0.03	95.95	89.48	37.89	99.2612	21.5825
F138	23330975	23119192	7	6.94	99.09	0.04	93.33	82.63	37.63	99.0617	17.3016
F139	29263535	29080637	8.78	8.72	99.37	0.03	96.05	89.68	37.54	99.2133	20.8555
F140	30387573	30207777	9.12	9.06	99.41	0.03	95.73	88.98	38.32	99.2355	21.6378
F141	22076817	21977144	6.62	6.59	99.55	0.03	96.78	91.11	37.14	99.2625	15.9999
F142	20293710	20246910	6.09	6.07	99.77	0.04	95.95	88.06	35.66	99.132	14.9066
F144	25004640	24879784	7.5	7.46	99.5	0.03	96.03	89.66	37.44	99.1243	17.5774
F145	26593426	26396759	7.98	7.92	99.26	0.03	96.85	90.79	37.04	99.2952	19.3025
F146	29951208	29763782	8.99	8.93	99.37	0.03	96.63	90.29	37.24	99.1519	22.1521
F147	25546117	25381104	7.66	7.61	99.35	0.03	96.28	89.31	37.01	99.2686	18.5578
F148	25831084	25618582	7.75	7.69	99.18	0.04	95.56	87.83	37.31	99.1614	19.1514
F149	25567399	25398743	7.67	7.62	99.34	0.03	96.78	90.66	36.89	99.2986	18.2399
F150	24022776	23865343	7.21	7.16	99.34	0.03	96.21	89.17	37.89	98.8399	17.4142
F151	24429536	24364507	7.33	7.31	99.73	0.03	96.92	90.76	37.28	99.2065	17.8136
F152	26290083	26181812	7.89	7.85	99.59	0.03	96.13	89.17	37.62	99.0943	18.7073
F153	21271779	21180423	6.38	6.35	99.57	0.03	96.3	89.33	38.23	99.1195	15.13
F154	28978242	28825044	8.69	8.65	99.47	0.03	95.94	89.31	37.55	98.9824	20.2856
F155	17889637	17778173	5.37	5.33	99.38	0.03	96.61	90.33	37.82	98.926	13.0669
F156	27381437	27227663	8.21	8.17	99.44	0.03	96.81	90.56	37.38	99.3467	19.6226
F157	23358336	23245186	7.01	6.97	99.52	0.03	96.97	91.28	37.09	99.2668	17.0756
F158	25824913	25656041	7.75	7.7	99.35	0.03	96.56	90.24	37.28	99.4163	18.4829
F159	28607253	28482204	8.58	8.54	99.56	0.03	96.84	90.8	37.65	99.3073	20.4203
F161	27688348	27518704	8.31	8.26	99.39	0.03	97	91.29	38.02	98.9828	20.4634
F163	28179043	28020586	8.45	8.41	99.44	0.04	94.81	86.58	38.67	98.6773	19.9377
F165	25600194	25475654	7.68	7.64	99.51	0.03	96.07	89.07	37.03	99.3477	18.4085
F166	29909854	29773449	8.97	8.93	99.54	0.03	96.05	89.58	37.94	99.0398	21.3774
F167	24220279	24110441	7.27	7.23	99.55	0.03	96.46	89.95	37.86	98.44	17.9409
F168	28634946	28525800	8.59	8.56	99.62	0.03	96.44	89.94	37.46	99.2713	20.4084
F170	24246578	24126498	7.27	7.24	99.5	0.03	96.55	90.27	37.91	99.1518	17.4622
F172	23150699	23032883	6.95	6.91	99.49	0.03	96.24	89.71	38.22	99.0273	17.0402
F173	21747417	21679463	6.52	6.5	99.69	0.03	96.74	90.89	37.59	99.0477	16.1005
F175	24593004	24470551	7.38	7.34	99.5	0.03	96.09	88.94	36.72	99.2754	18.1693
F176	21327702	21229097	6.4	6.37	99.54	0.03	96.43	90.03	37.49	99.289	15.7291
F177	25505806	25396407	7.65	7.62	99.57	0.03	96.95	91.23	37.76	99.0887	18.8494
F178	24033690	23918076	7.21	7.18	99.52	0.03	96.78	90.87	37.44	99.021	17.5419
F180	29492916	29361821	8.85	8.81	99.56	0.03	95.94	89.59	37.59	98.7438	20.6625
F181	15952891	15867608	4.79	4.76	99.47	0.04	95.13	86.73	38.52	98.6754	14.576
F182	20494559	20360467	6.15	6.11	99.35	0.04	95.47	87.69	37.41	99.1123	14.4495
F183	22094972	22013352	6.63	6.6	99.63	0.03	96.67	90.39	37.13	98.8045	15.6169
F185	22633178	22529759	6.79	6.76	99.54	0.03	96.42	89.53	38.06	98.5065	15.9095
F186	23229712	23143622	6.97	6.94	99.63	0.03	96.67	90.28	38.19	98.8603	16.4125
F187	19543175	19443703	5.86	5.83	99.49	0.03	96.54	90	38.06	98.7047	13.6489
F188	19257735	19149044	5.78	5.74	99.44	0.03	96.28	89.5	38.62	98.0224	13.4926
F189	23300695	23216777	6.99	6.97	99.64	0.03	96.86	90.95	37.95	98.8724	16.3465
F190	21120678	21042056	6.34	6.31	99.63	0.03	96.56	90.17	37.8	98.7513	14.8221
F191	20400384	20297883	6.12	6.09	99.5	0.03	96.93	90.91	38.14	99.075	14.2846
F192	23567766	23438895	7.07	7.03	99.45	0.03	96.92	91.03	38.81	98.7836	16.3462
F193	22091730	21978541	6.63	6.59	99.49	0.03	96.53	90.06	37.72	99.1078	15.4737
F194	18003306	17907798	5.4	5.37	99.47	0.03	96.5	89.98	37.97	98.4539	12.7214
F195	24470872	24396129	7.34	7.32	99.69	0.03	97.52	92.5	37.56	99.0564	17.1524
F196	18374277	18293140	5.51	5.49	99.56	0.03	97.33	92.14	38.3	98.4324	12.8822
F197	21345769	21233427	6.4	6.37	99.47	0.03	96.5	89.73	38.39	98.7647	14.9668
F198	24747004	24640632	7.42	7.39	99.57	0.03	96.96	91.21	38.5	98.9315	17.2337
F199	23480679	23374357	7.04	7.01	99.55	0.03	97.41	92.11	38.47	99.0788	16.451
F200	24155125	24078817	7.25	7.22	99.68	0.03	97.02	91.53	38.14	98.7316	16.3664
F201	19597145	19444555	5.88	5.83	99.22	0.03	96.14	89.27	37.97	98.8888	13.6979
F202	22930868	22818616	6.88	6.85	99.51	0.03	97.06	91.59	37.61	99.3157	16.0093
F203	11748982	11696023	3.52	3.51	99.55	0.03	96.31	89.79	38.67	98.7434	16.4473
F204	695537	690849	0.21	0.21	99.33	0.07	88.44	73.88	38.39	98.8729	14.5823
F205	23713689	23597167	7.11	7.08	99.51	0.03	97.22	91.87	38.22	99.1337	16.5838
F206	26098358	25969636	7.83	7.79	99.51	0.03	96.91	90.97	38.45	98.8711	18.219
F207	28975120	28676195	8.69	8.6	98.97	0.03	95.35	87.86	38.22	99.1895	19.6579
F208	26643427	26398267	7.99	7.92	99.08	0.04	94.49	85.73	37.88	99.1862	18.0517
F209	21869999	21628308	6.56	6.49	98.89	0.04	94.36	85.02	37.44	99.1183	15.2237
F210	21539533	21313612	6.46	6.39	98.95	0.04	95.42	87.41	37.34	98.966	14.9438
F211	24206343	23990674	7.26	7.2	99.11	0.04	95.63	88.41	37.98	98.9847	16.4923
F212	19407029	19208880	5.82	5.76	98.98	0.04	95.49	87.5	37.28	99.2727	13.5556
F213	19146427	18954865	5.74	5.69	99	0.04	94.97	86.41	37.47	99.0141	13.3145
F214	13794016	13637134	4.14	4.09	98.86	0.04	95.16	87.32	37.78	99.0244	13.4252
F215	21165959	20903682	6.35	6.27	98.76	0.04	94.03	84.18	37.17	99.006	14.6987
F216	17819461	17668462	5.35	5.3	99.15	0.04	94.66	85.95	38.52	97.7123	12.3265
F217	20069095	19853875	6.02	5.96	98.93	0.04	95.05	86.48	38.16	98.4253	13.8647
F218	19201934	19021152	5.76	5.71	99.06	0.04	95.68	88.01	37.22	99.0457	13.3232
F219	18767413	18601494	5.63	5.58	99.12	0.03	95.66	88.14	37.78	99.0901	13.0726
F221	10480428	10361909	3.14	3.11	98.87	0.04	95.79	88	37.63	99.1116	14.1479
F222	20121097	19899577	6.04	5.97	98.9	0.03	95.42	87.57	37.72	98.9417	14.0457
F223	17611612	17412340	5.28	5.22	98.87	0.03	95.69	88.15	38.05	99.1394	12.352
F224	22030901	21864811	6.61	6.56	99.25	0.04	94.87	87.02	38.75	99.0377	15.1053
F225	28103543	27897619	8.43	8.37	99.27	0.04	95.54	88.1	37.88	99.2136	19.3568
F226	18971859	18741652	5.69	5.62	98.79	0.04	95.56	87.76	37.79	99.013	13.2398
F227	21151563	20964552	6.35	6.29	99.12	0.04	95.33	87.37	37.76	98.964	14.7737
F228	21172323	20926138	6.35	6.28	98.84	0.04	94.63	86.23	38.24	98.7238	14.4507
F230	17073620	16819848	5.12	5.05	98.51	0.04	94.23	84.87	38.77	97.9446	11.6581
F231	20163675	19927308	6.05	5.98	98.83	0.03	95.7	88.16	38	99.1984	14.0452
F232	18964514	18728096	5.69	5.62	98.75	0.04	95.82	88.38	37.52	99.193	13.1774
F233	19149748	18927522	5.74	5.68	98.84	0.04	95.81	88.18	37.07	99.2179	13.3713
F234	21559828	21396084	6.47	6.42	99.24	0.03	96.11	89.24	37.25	99.0433	14.9838
F235	17782843	17507620	5.33	5.25	98.45	0.04	95.26	87	37.26	99.0328	12.321
F236	20171543	19876711	6.05	5.96	98.54	0.04	96.34	88.76	37.45	99.0429	14.1636
F237	21813036	21566547	6.54	6.47	98.87	0.04	92.28	82.01	38.73	98.624	14.8031
F238	19100491	18950752	5.73	5.69	99.22	0.03	95.5	87.75	37.31	99.0254	13.3407
F239	18391994	18164532	5.52	5.45	98.76	0.04	95.52	87.73	37.72	98.9093	12.7799
F240	19393764	19109987	5.82	5.73	98.54	0.04	96.02	87.95	37.33	98.8503	13.5452
F243	31908879	31585433	9.57	9.48	98.99	0.03	96.9	90.41	37.53	99.1078	22.4165
F244	24351052	24085481	7.31	7.23	98.91	0.05	92.59	81.08	38.92	97.8682	7.52153
F245	23981433	23676336	7.19	7.1	98.73	0.03	96.96	90.54	37.74	99.3426	16.7676
F246	20384208	20170234	6.12	6.05	98.95	0.04	96.49	89.22	37.52	99.0951	14.2667
F249	19038402	18881798	5.71	5.66	99.18	0.03	95.7	88.68	37.84	98.7426	12.99
F250	27079238	27015904	8.12	8.1	99.77	0.04	95.34	87.45	37.22	99.2895	18.7996
F251	18460162	18279083	5.54	5.48	99.02	0.03	96.99	90.73	37.7	99.124	12.9853
F252	26092335	25849969	7.83	7.75	99.07	0.03	95.7	88.75	38.27	98.8787	17.7857
F253	21711985	21549811	6.51	6.46	99.25	0.03	95.62	88.57	38.51	99.0649	14.9614
F254	28327518	28129466	8.5	8.44	99.3	0.03	95.31	87.87	38.61	99.1431	19.3488
F255	16683775	16519155	5.01	4.96	99.01	0.04	94.38	85.97	38.89	98.4557	11.4677
F256	28401107	28132611	8.52	8.44	99.05	0.03	95.6	88.55	38.52	99.0672	19.3841
F257	21849616	21586026	6.55	6.48	98.79	0.04	94.77	86.48	38.12	99.1049	14.9799
F259	28497061	28330737	8.55	8.5	99.42	0.04	95.66	88.22	37.55	99.0451	19.5575

## Sheet: Table S9
Table S9 Summary on the high-density genetic map
Chromosome	Number of bins	Length of LGs (cM)	Average spacing of bins (cM)	Maximum spacing of bins (cM)
1	359	156.3	0.436	4.086
2	336	117	0.349	2.147
3	219	102	0.467	4.086
4	387	155	0.401	4.087
5	196	105.9	0.545	4.735
6	423	136.7	0.323	3.008
7	316	124.5	0.395	6.473
8	378	141	0.374	3.87
9	318	116.1	0.366	4.086
10	270	94.6	0.351	2.363
11	384	141.4	0.369	3.87
12	294	107.3	0.366	3.655
Total	3880	1497.8	0.386	4.74

## Sheet: Table S10
Table S10 Summary on the gaps in the merged assembly
Name	Chr	Start	End	Size of gaps	Gap patch	Sequence
gap01	chr01	5698885	5699384	500	yes	Contig ID=ptg000008l
gap02	chr01	9270772	9271271	500	no	-
gap03	chr02	6418010	6418509	500	yes	Read name = m64268e_220322_232817/51315729/ccs
gap04	chr02	20463381	20463880	500	no	-
gap05	chr04	9126048	9126547	500	yes	Read name = m64268e_220322_232817/5507204/ccs
gap06	chr04	11596831	11597330	500	no	-
gap07	chr05	22167734	22168233	500	yes	Read name = m64268e_220322_232817/65930069/ccs
gap08	chr06	13207406	13207905	500	no	-
gap09	chr07	9822847	9823346	500	yes	Contig ID=ptg000002l
gap10	chr07	26555503	26556002	500	yes	Contig ID=ptg000002l
gap11	chr09	10407853	10408352	500	no	-
gap12	chr10	23502907	23503406	500	yes	Contig ID=tig00000019
gap13	chr10	25003160	25003659	500	no	-
gap14	chr10	29165936	29166435	500	no	-
gap15	chr11	23406089	23406588	500	no	-
gap16	chr12	15420577	15421076	500	no	-

[truncated: 19 more sheets: Table S11, Table S12, Table S13, Table S14, Table S15, Table S16, Table S17, Table S18, Table S19, Table S20, Table S21, Table S22, Table S23, Table S24, Table S25, Table S26, Table S27, Table S28, Table S29]
